# Supplementary material for: Suppression of PtrDUF579-3 Expression Causes Structural Changes of the Glucuronoxylan in Populus
Source: Front Plant Sci. 2016 Apr 11;7:493. doi: 10.3389/fpls.2016.00493 (PMC4827005; doi:10.3389/fpls.2016.00493)
Supplement: Supplementary file 1 [file Table_1.XLS]

## Sheet: Sheet1
Table S2: List of primers used in this study.
Gene	Forward primer 5’→3’	Reverse primer 5’→3’	Notes	Gene model name
PtrDUF579-3	AAGTTGTAAGCGACCCCAGATTC	TCCCTTCCTGCTCAGTCAAGTATC	Primers for realtime RT-PCR	Potri.013G102200.1
PtrDUF579-4	TGCCCACCTTGGAGTCCTATC	TCTTGGATCACCGACTACTTTGC	Primers for realtime RT-PCR	Potri.019G076300.1
PtrDUF579-9	ACGAGGTTGACTGGGATGTGATA	GGTTGCGACAGAACTGGAAGC	Primers for realtime RT-PCR	Potri.005G141300.1
PtrActin2	AAACTGTAATGGTCCTCCCTCCG	GCATCATCACAATCACTCTCCGA	Primers for realtime RT-PCR	Potri.001G309500.1
PtrDUF579-3TG	AAGTACCCACCACAAGAGCCTTT	GATGGATTTGATCTCGGAGATGAG	Primers for examination of PtrDUF579-3 expression in transgentic plants by realtime RT-PCR
AntiPtrDUF579-3	gagctcAAACCAGAGACGTCAAGAACC	tctagaAGCAGAAAAGAGAGATGAGGAAC	Primers of construct for Antisense plants
PtrDUF579-3-SL	tctagaCCAGAGACGTCAAGAACCATG	ggatccAGGACAAAAAGGTCTGCCC	Primers for subcellular localization experiment
PtrDUF579-4-SL	tctagaCTGATCAAGAACCATGAGGTCC	ggatccAGGACAAAAAGGTTTTCCCG	Primers for subcellular localization experiment
PtrDUF579-3-ProExp	tctagaGCTTGGTCAAGCTTCTCATC	gtcgacAGGACAAAAAGGTCTGCCC	Primers for protein expression in E.Coli
PtrDUF579-9-ProExp	tctagaAACGAGAGAGACTTTACCTATAA	gtcgacGGGAGAAGAAGCTGCTGTAT	Primers for protein expression in E.Coli
